# Supplementary material for: Serum E-selectin concentration is associated with risk of metabolic syndrome in females
Source: PLoS One. 2019 Sep 24;14(9):e0222815. doi: 10.1371/journal.pone.0222815 (PMC6759160; doi:10.1371/journal.pone.0222815)
Supplement: S1 File — (XLSX) [file pone.0222815.s002.xlsx]

## Sheet: 205-eseletin�3�-1030501-1080808
sex	age	fdm	smoke	alcohol	bh	bw	bmi	w	h	wh	sbp	dbp	tg	ogttg0	il6	gas6	e_sele_new1_8	icam_new2_13	vcam_new6_66	tnfa_new1_72	hicrp_new1_6	hdlc1
1	41	2	1	2	169	65	22.7583	85.1	91.5	0.930055	106	76	117	95.6	1.59	12.576	42.498	275.26	318.082	1.91279	0.66875	45.6
1	53	1	1	2	180	76	23.5	91	95	0.96	110	74	76	85.3	0.63	11.797	41.04	389.918	620.845	3.02326	0.18125	77
1	40	2	2	2	168	60	21.25	84	90	0.93	120	86	143	71	1.32	12.089	69.12	260.201	454.612	3.81977	0.55625	43
1	40	1	2	2	177.5	73	23.17	85.6	92.4	0.926407	118	90	53	80.6	0.32	9.031	9.54	139.451	457.009	0.494186	0.30625	41
1	61	2	1	1	165	57	20.9366	76.9	88.3	0.870895	118	78	127	91.7	1.05	7.318	51.714	320.906	515.684	1.1686	0.41875	45.6
1	48	2	2	2	176	49	15.81	72	91	0.79	110	74	63	99.2	4.43	12.537	25.254	263.438	234.965	2.49419	0.31875	64.4
1	29	2	1	1	182	80	24.1517	91.2	99.5	0.916583	124	80	76	85.4	0.88	13.32	41.67	181.22	254.612	2.57558	0.28125	44.8
1	33	1	2	2	171	89.4	30.5735	97	103	0.941748	120	80	147	88.2	0.65	25.564	98.838	323.036	334.399	2.17442	0.6	43
1	45	1	1	1	169	60	21.0077	76.2	89	0.85618	110	80	103	90.5	1.73	25.02	42.678	228.059	485.98	3.43023	0.2625	52.4
1	37	1	2	2	183.5	72	21.2	87	93	0.94	130	88	128	89.5	1.05	13.822	81.666	294.473	610.456	3.90116	0.325	52
1	55	2	1	2	176.5	79.6	25.5519	90.4	101.5	0.89064	150	106	80	92	1.43	22.994	51.678	278.561	377.955	3.30814	0.38125	47
1	#NULL!	2	2	2	168	70	24.8016	80	100	0.8	128	74	118	93	2.08	7.38	52.326	442.295	975.956	8.94767	0.8125	27.4
1	66	1	1	1	174	70	23.1206	82.4	95.7	0.861024	120	74	122	93.8	2.57	23.072	54.972	241.201	307.559	1.41279	0.5125	47.6
1	46	1	2	2	167.5	68	24.237	83.5	96	0.869792	124	80	136	104	18.38	7.49	45.378	121.58	650.083	2.9186	0.3375	36.8
1	64	2	2	2	173	76.8	25.7	93	100	0.93	136	86	52	104	0.56	11.174	25.65	302.353	515.684	0.325581	0.2	75
1	27	2	2	2	167.5	65	23	78	92	0.85	130	80	111	93.2	2.92	27.492	41.976	274.791	548.784	1.59302	3.90625	42
1	53	1	1	2	176.5	74.2	23.8185	86.5	95.3	0.90766	110	72	103	90.7	1.27	25.895	45.846	352.877	485.114	1.10465	0.775	39
1	20	2	1	1	176	57	18.4013	64.2	89.9	0.714127	110	72	63	81.5	0.19	10.025	23.958	208.783	756.243	1.72093	0.14375	42
1	59	2	1	2	171	74	25.3069	87.2	96.1	0.907388	104	84	278	87.1	1.22	19.27	30.69	375.625	1337.26	3	0.14375	18.4
1	20	1	2	2	172	58	19.6052	77.5	88.6	0.874718	90	68	49	84.2	1.9	13.9	38.592	373.325	374.359	3.06395	0.7375	46.2
1	22	1	2	2	162.5	60.4	22.8734	71.4	85.1	0.839013	106	70	69	120	2.66	6.66	63.612	313.962	973.559	2.22674	2.725	53.2
1	44	1	2	2	187	66	18.8739	81.5	93.3	0.873526	94	78	110	86.1	0.44	10.434	16.668	124.605	271.795	3.37209	0.7375	45
1	50	1	1	1	176	76	24.5351	89	102	0.872549	136	98	231	97	13.83	7.98	30.726	289.297	315.551	2.81977	0.43125	16.8
1	56	2	2	1	163	65	24.4646	88	97	0.907216	113	79	87	110	2.17	7.47	49.698	173.02	720.079	4.49419	1.0875	41.6
1	54	1	1	1	170	77	26.6436	91.2	100	0.912	150	98	114	95	0.92	13.53	75.888	221.456	500.765	3.12209	1.625	45
1	40	2	2	1	168	73	25.8645	86.1	93.8	0.91791	122	80	138	88.7	1.53	16.57	45.234	288.53	934.997	3.06395	1.6	38
1	66	2	1	1	179	68	21.2228	82.5	89.7	0.919732	110	76	162	101	1.22	9.187	29.664	492.797	210.922	1.2907	0.28125	42.6
1	60	2	2	1	162	78	29.7211	96	102	0.941176	125	85	260	103	7.24	7.181	40.554	43.1112	623.909	3.5407	1.1375	39
1	46	2	2	2	168.5	70	24.6546	86.8	94.8	0.915612	110	78	53	93.3	0.98	11.368	84.438	361.291	297.835	2.54651	0.29375	40
1	55	1	1	2	170	73	25.2595	92	98.5	0.93401	108	76	108	95	16.47	9.557	68.058	279.499	904.628	3.75	0.19375	41.4
1	66	1	2	2	178.5	89	27.9327	96.9	103.3	0.938045	130	90	149	91.2	1.12	19.781	63.09	184.245	304.895	2.76163	0.25625	39.2
1	52	1	1	2	179	75	23.4	90	98	0.92	104	76	160	85.7	2.8	14.815	107.496	262.054	414.985	4.88372	0.31875	31
1	46	1	1	2	181	114	34.7975	115.5	118	0.978814	124	85	204	127	3.74	13.65	29.214	284.589	764.568	6.49419	1.575	18.2
1	55	1	1	1	167	51	18.2868	71	85	0.835294	88	56	57	101	0.78	26.83	21.834	226.568	69.4638	3.30814	0.09375	41
1	21	2	1	2	175	67	21.8	76	97	0.78	118	74	46	85.2	0.35	12.381	28.674	134.211	317.682	2.44186	0.35625	54
1	63	2	2	2	168	75	26.57	95	98	0.97	120	82	51	115	0.67	7.513	38.124	175.874	637.096	1.01163	0.3875	45
1	75	2	2	2	154.5	49	20.3	74	87	0.85	130	66	48	91	0.82	27.278	28.53	289.616	304.029	2.43605	0.24375	75
1	59	1	2	2	166	58	21.048	81	94	0.861702	134	70	54	132	16.47	6.15	15.318	148.951	471.994	1.25581	0.1875	47
1	67	2	2	2	161	69	26.6	85	95	0.89	136	82	85	113	3.35	9.46	69.426	237.069	669.596	0.587209	0.35	47
1	56	2	2	2	165	69	25.3	93.5	91.5	1.02	140	86	82	89.6	1.14	11.602	49.626	134.68	461.738	4.98256	0.75	45
1	75	2	2	1	166	73	26.4915	96	102	0.941176	120	68	165	99	8.29	10.47	65.898	281.053	1344.65	5.73837	0.5875	34
1	63	2	2	2	169.5	60	20.8839	78.8	89.8	0.877506	108	64	140	95	0.45	6.29	42.138	159.43	569.03	1.32558	0.15	39
1	54	1	2	2	174	66	21.7994	84.2	92.4	0.911255	134	98	79	107	0.2	4.962	33.678	157.258	674.791	3.47093	0.26875	50.2
1	20	2	2	2	178	110	34.7	110	116	0.95	126	78	119	82	1.25	16.801	93.132	348.745	307.958	2.86628	2.06875	54
1	50	2	2	2	166	71.4	25.9109	93	99	0.939394	118	76	197	87.6	4.49	17.444	41.04	228.038	158.841	1.70349	0.975	30.6
1	58	2	1	2	176	75	24.2	92	100	0.92	114	68	139	95.9	6.21	21.124	26.316	241.222	196.204	3.57558	0.225	48
1	75	2	2	2	164	59	21.9	80	91	0.88	128	90	129	90.2	4.38	20.229	70.74	252.575	315.884	6.69186	0.79375	57
1	75	2	2	2	166	67	24.3	89	97	0.91	128	88	122	106	0.91	15.166	48.816	212.979	271.462	5.12791	0.3125	58
1	50	1	1	2	173	86	28.73	100	106	0.94	106	72	157	91.6	1.47	12.342	151.938	172.871	544.255	2.12209	0.4125	30
1	58	2	2	2	169.5	83	28.7	93	101	0.92	138	84	142	102	1.58	21.592	92.484	239.135	163.969	4.30814	0.31875	48
1	58	2	2	2	167	58	20.7	82	88	0.93	128	86	123	102	0.38	12.576	65.952	216.216	195.804	2.76163	0.31875	67
1	45	1	2	1	168	67.6	24	87	97	0.9	114	82	357	102	1.68	10.959	68.544	326.465	202.797	3.92442	1.39375	34
1	75	2	2	2	156	59.8	24.57	85.8	95.3	0.9	130	76	178	70	2.25	10.297	87.084	306.997	795.803	2.17442	0.41875	21
1	51	1	1	1	177.4	80	25.4204	92	105	0.87619	157	97	181	119	97.55	7.493	32.886	236.068	710.555	6.38372	2.23125	24.8
1	49	2	1	2	161	55	21.2183	77.4	86.3	0.896871	100	70	221	99.9	0.99	10.71	58.176	654.144	1223.24	2.51163	0.61875	45
1	46	1	2	2	170	65	22.4913	84.5	90	0.938889	100	68	116	177	0.03	16.762	65.376	225.95	140.859	2.54651	0.275	44
1	22	1	1	1	175	68	22.2041	75.8	89.1	0.85073	106	74	97	363	3.44	9.09	81.288	354.73	348.251	1.90116	0.8125	41
1	71	2	2	2	163	75	28.2	96	100	0.96	130	86	98	119	0.13	9.849	17.712	314.857	223.043	0.854651	0.625	36
1	48	2	1	2	181	73	22.2826	88.6	92.5	0.957838	104	76	92	126	0.92	10.375	39.222	231.084	998.001	1.53488	1.03125	35
1	48	2	1	1	174.5	98.8	32.4464	106.3	110.3	0.963735	110	90	231	110	1.77	9.207	54.432	373.858	493.373	0.19186	1.29375	45
1	58	1	1	1	171	75.6	25.8541	94.8	96.5	0.982383	128	90	282	122	0.35	7.22	50.562	338.393	844.355	1.59884	0.39375	16.6
1	75	2	2	2	167.5	64	22.6	84	96	0.88	128	70	149	102	2.94	19.8	59.274	237.303	320.279	4.14535	1.2625	37
1	73	1	2	2	164.5	76	27.9	98	102.5	0.96	130	78	170	115	1.51	12.926	55.944	388.512	148.718	8.18023	0.6875	36
1	61	1	1	1	177.5	81.6	25.8996	91.3	99.2	0.920363	136	78	143	90.8	3.58	4.9	37.71	207.419	669.064	1.25581	0.49375	35
1	43	1	1	1	179.5	94	29	103	108	0.95	130	82	277	99.9	0.64	16.353	89.19	229.891	348.784	4.88372	0.4	31
1	74	2	1	2	147.5	58	26.659	86.5	93.5	0.925134	175	77	160	117	1.59	10.375	22.158	105.371	539.926	6.10465	0.2875	28
1	58	1	1	1	173.5	83	27.5727	98.8	101.7	0.971485	110	90	320	103	2.29	6.987	58.572	109.269	930.202	2.3314	0.44375	36
1	54	2	1	2	181	93	28.4	103	105	0.98	144	94	165	109	1.12	9.616	52.632	242.841	214.252	1.5407	0.4875	49
1	70	2	1	2	165	79.6	29.2378	103.2	104.3	0.989453	120	86	344	113	2.79	11.329	46.962	431.666	1113.42	0.494186	1.88125	21.2
1	69	2	2	2	166	65	23.5	84	95	0.88	122	70	99	105	0.65	17.249	48.276	252.341	318.082	5.37791	0.675	56
1	47	2	2	2	181	84	25.6	92	104	0.88	128	94	187	96.1	0.17	18.184	55.53	110.313	434.498	4.06395	0.21875	42
1	58	1	2	2	154	69.5	29	98	94	1.04	136	88	307	89.1	3.04	15.536	158.22	268.998	2379.02	4.14535	1.06875	44
1	61	2	2	1	161	69	26.6193	90	97.5	0.923077	154	81	191	117	4.17	6.227	42.642	190.102	427.239	2.22674	0.375	30.8
1	61	1	2	2	163	67	25.2174	89	99.5	0.894472	130	84	143	143	0.73	6.34	45.756	205.651	692.84	10.407	0.20625	42
1	67	2	1	1	160	94	36.7188	118	111	1.06306	117	85	102	109	19.54	10.96	36	252.022	1129.8	4.76163	4.65625	38.6
1	64	1	2	2	162	76	28.9	98	100	0.98	124	82	79	122	2.34	14.134	31.032	234.044	355.91	4.96512	0.5	48
1	55	1	1	1	171	76	25.9909	94	103.5	0.908213	162	100	164	163	61.03	12.459	103.626	183.457	699.367	4.51163	0.66875	29.2
1	55	1	1	1	172	70.6	23.8643	92	94.9	0.969442	102	76	125	268	3.13	4.83	80.604	494.224	1112.95	0.976744	0.76875	33
1	58	1	2	2	167.5	64	22.8113	84.8	94.1	0.901169	116	86	211	129	2.07	10.434	35.244	310.746	747.452	3.18605	0.45625	31.8
1	52	2	2	2	168	71	25.1559	81.7	95.1	0.859096	130	94	465	129	1.25	14.835	60.12	348.511	411.122	3.34302	0.8625	31
1	46	2	1	2	172	72	24.3	88	95	0.93	122	80	193	296	3.07	17.035	92.322	304.909	283.783	3.41279	0.58125	42
1	44	2	2	2	165	74	27.1	94	100	0.94	116	80	164	250	6.13	24.045	79.668	343.164	145.588	3.98256	2.8	57
1	54	2	2	2	163	71	26.7	94	100	0.94	118	86	209	117	1.72	18.69	150.246	289.382	660.472	4.39535	0.4	47
1	55	1	1	1	166	79	28.7	97	106	0.95	144	92	303	124	0.78	9.265	80.892	405.296	616.316	2.59884	0.45625	36
1	48	1	1	1	163	62	23.3355	89	94	0.946809	105	68	108	118	29.1	10.531	75.672	377.819	802.397	3.68023	0.1875	32.4
1	45	2	2	2	171.5	84	28.3	100	101	0.99	130	96	208	104	1	11.972	75.312	451.581	1264.33	1.27907	0.65625	45
1	61	1	2	2	172	62	20.9573	81.5	87.7	0.929304	180	80	160	225	1.84	17.07	34.686	174.34	546.12	5.87791	0.61875	46
1	60	2	1	2	164.5	89	32.8896	106	109.5	0.968037	132	83	111	171	14.67	12.478	111.618	235.258	861.671	3.61047	0.3375	37.8
2	54	2	2	2	154	48	20.2	63	92	0.68	118	80	48	69.9	0.34	11.212	36.018	252.575	587.079	3.12791	0.26875	80
2	55	1	2	2	154	52	21.9	67	92	0.73	130	80	46	85.1	0.51	12.05	28.404	326.934	144.788	2.59884	0.44375	65
2	67	2	2	2	156	56	23	73.5	92.5	0.79	116	78	145	77.1	1.09	8.934	28.404	281.969	550.049	2.49419	2.6625	66
2	65	1	2	2	150.5	42	18.5428	68.6	82.9	0.827503	136	80	99	89.8	0.14	17.035	36.036	187.909	500.765	2.87791	0.425	79
2	53	2	2	2	154	56	23.6128	71.5	91.1	0.784852	106	66	62	81.4	0.5	27.1	35.73	255.919	841.424	3.43023	0.25	60
2	51	2	2	2	166	53	19.2	74	88	0.84	110	70	86	73.9	6.7	10.064	27.09	454.414	1192.27	6.78488	0.2125	63
2	61	1	2	2	153.5	52	21.9	78	86	0.91	130	76	130	96.8	1.32	9.655	48.276	184.011	403.33	0.110465	1.0875	55
2	47	1	2	2	154	47	19.8178	68.9	93.1	0.740064	128	82	93	90.3	1.16	20.326	98.352	217.303	288.178	2.9186	0.3375	51.4
2	54	1	2	2	158	59	23.6	77	94	0.82	134	88	143	97.1	0.98	10.258	42.912	282.204	773.626	2.7093	0.33125	88
2	53	1	2	2	162.5	61	23.1	82	98.5	0.83	118	72	222	86.7	1.34	10.745	54.828	208.591	594.272	0.959302	0.50625	41
2	22	2	2	2	157	44.8	18.1752	62.2	82.3	0.755772	98	64	74	81.7	3.32	20.46	54.27	201.839	1037.56	2.81977	0.10625	58.2
2	60	2	2	2	154	48	20.2	70	91	0.77	110	60	42	94.5	0.87	10.083	25.65	150.293	570.229	2.65116	0.41875	79
2	67	2	2	2	157	67	27.1816	83.82	101.6	0.825	113	74	103	96	5.4	7.337	27.738	325.081	1068.26	2.29651	1.81875	45.4
2	32	2	2	2	162	49	18.6	66	89	0.74	98	66	72	65.2	0.26	16.353	51.408	348.511	457.875	4.22674	0.20625	55
2	75	2	2	1	151	65.3	28.64	90.6	109.3	0.83	148	90	60	97.2	1.79	10.765	23.148	195.598	619.58	2.9186	0.53125	72
2	63	1	2	2	156	46	18.902	63	81.5	0.773006	120	78	92	86.9	0.76	8.97	39.51	213.064	665.201	0.976744	0.25	74.6
2	46	2	1	2	156.5	57	23.2727	74.5	90.1	0.826859	114	86	131	82.7	1.36	11.115	36.288	142.135	311.089	2.97093	1.625	44.8
2	64	2	2	2	154	50	21	73	90	0.81	116	68	60	75.2	0.56	13.919	35.1	133.743	274.991	0.482558	0.625	87
2	56	2	2	2	168	71	25.1559	81.6	105.3	0.774929	96	74	130	88.8	1.61	25.35	41.976	148.482	355.244	2.75581	1.13125	60
2	39	1	2	2	169.5	64	22.1	80	96	0.83	118	70	92	82.4	0.34	23.52	44.37	145.181	259.607	3.08721	0.275	49
2	46	1	2	2	153	59	25.204	76.2	93.1	0.818475	126	86	54	88.4	1.05	12.42	22.806	368.085	597.069	0.802326	0.65625	72
2	68	2	2	2	149	55	24.7	77	94	0.82	124	66	64	82.8	0.17	25.409	60.822	219.475	210.722	8.92442	4.54375	69
2	55	1	2	2	152	49	21.2	72	89	0.81	142	90	56	93.2	1.1	13.978	78.912	289.382	239.76	2.68023	0.6375	62
2	40	1	2	2	167	66	23.6652	78.2	95.1	0.822292	110	66	113	89	0.85	13.06	29.952	177.898	708.557	3.18605	0.15625	62.4
2	48	1	2	2	159	52.5	20.9	68	90.5	0.75	110	60	62	81.7	0.84	23.792	54.558	313.472	259.141	3.98256	0.25	52
2	53	2	2	1	164	60	22.3	79	99	0.8	100	68	64	80.5	0.45	19.586	34.704	168.483	227.439	3.08721	1.0125	65
2	29	1	2	2	161.5	69	26.2	83	101	0.82	110	68	116	77.9	1.22	22.955	35.1	194.682	145.188	4.14535	0.25	57
2	57	1	2	2	147.5	41	18.8452	66	79.3	0.832282	96	54	88	104	0.13	13.82	43.128	131.847	161.039	1.84302	0.43125	68
2	42	1	2	2	148	62	28.3053	83.5	105.5	0.791469	101	81	304	90	7.36	7.415	37.692	222.436	607.459	1.80814	0.69375	29.2
2	64	2	2	2	158.5	68	27.0676	80.7	100.3	0.804586	130	84	104	105	0.38	7.9	15.354	335.07	879.386	0.0755814	0.40625	47.2
2	53	1	2	2	157.5	54	21.6	79	93	0.85	122	78	105	80.5	0.67	23.052	48.69	277.113	341.591	3.57558	0.1625	94
2	64	2	2	2	158.5	65	26	79	102	0.77	120	78	54	88.6	0.52	12.965	51.678	259.753	292.574	4.88372	0.13125	57
2	67	2	2	2	154	51	21.5045	70.5	92	0.766304	98	65	151	103	10.22	10.219	24.282	257.176	1000.27	2.63953	0.8625	38.8
2	70	2	2	2	160	55.8	21.8	78	96	0.81	124	76	84	83.1	0.83	13.88	28.674	234.279	444.222	1.64535	0.29375	73
2	65	2	2	2	156.5	61	24.7	87	89	0.98	134	90	182	84.4	0.36	9.46	50.994	211.126	641.025	0.906977	0.325	55
2	35	2	2	2	158	61.8	24.8	78	104	0.75	110	68	74	74.8	1.16	8.778	17.226	173.574	347.319	0.110465	0.9125	68
2	75	2	2	2	152	61	26.4024	89.5	100	0.895	130	67	153	107	2.24	9.285	23.022	205.63	407.059	5.13372	0.95625	36.4
2	37	1	2	2	157.5	67	27.0093	80.8	100.5	0.80398	110	80	139	90.4	1.14	12.439	72.342	205.332	312.354	3.60465	1.04375	53
2	58	1	2	2	160	65	25.3	85	97	0.88	146	80	167	116	3.78	17.386	74.268	320.671	242.424	11.3314	0.3625	40
2	59	1	2	2	154	79	33.3	98	118	0.83	114	74	148	86.5	1.27	19.976	60.678	272.235	1766.23	3.65698	2.2875	37
2	58	2	2	2	148	54	24.653	81.6	92.7	0.880259	104	82	320	103	1.16	7.065	49.014	74.0388	216.184	1.22674	0.1875	36
2	54	2	2	2	161	74	28.5483	87.4	105.3	0.830009	118	76	132	104	0.41	24.38	31.32	187.632	823.176	2.38953	0.89375	43
2	36	2	2	2	151.5	54	23.5271	77.7	87.5	0.888	110	76	129	83.1	0.76	22.819	30.888	128.354	36.4302	3.02326	0.31875	46
2	51	1	2	2	152	45	19.4771	65.1	80.4	0.809701	112	76	49	105	0.27	16.94	34.578	393.645	298.435	3.30814	0.20625	60
2	72	2	2	2	140.5	57	28.6	86	95	0.9	138	86	167	92	2.08	10.687	92.97	234.321	901.165	1.27907	1.5375	45
2	62	2	2	2	152	65	28.1	82	105	0.78	160	88	79	79	0.74	10.609	26.046	303.504	149.117	0.906977	0.43125	84
2	49	2	2	2	161.5	51.6	19.7836	68	92	0.73913	110	64	77	95.2	1.76	20.599	56.358	251.638	115.418	3.18605	0.5125	69.6
2	53	2	2	2	155.5	57	23.573	80.6	90	0.895556	150	100	52	78.5	1.34	13.082	30.114	301.182	526.073	2.86628	1.29375	55.6
2	64	1	2	2	154.5	52.6	22	76	91	0.84	100	70	148	87.3	0.36	7.571	44.37	354.368	377.356	3.44767	0.20625	50
2	62	2	2	2	154	53	22.3478	77	99	0.777778	118	70	56	105	2.25	9.966	18.378	281.969	465.001	1.5407	0.2625	72
2	49	2	2	2	156	55.6	22.8468	77	91.5	0.84153	121	76	121	100	3.39	6.442	25.992	60.5559	346.453	4.16279	1.63125	56.8
2	67	2	2	2	148	49	22.3	79	88	0.9	110	78	97	98	0.4	17.853	41.706	142.603	553.979	3.5	0.375	64
2	59	2	2	2	149	64	28.8275	88.4	98	0.902041	126	80	56	98.8	0.03	20.97	53.37	255.28	1783.75	2.87791	0.525	87
2	47	2	2	2	157	49	19.8	67	86	0.8	118	68	171	77.9	0.4	13.802	49.23	220.86	238.894	3.25	1.61875	85
2	35	2	2	2	166	48	17.4	67	83	0.81	106	76	49	80.8	0.62	12.245	36.684	207.888	122.477	4.24419	0.33125	91
2	63	2	2	2	151	58	25.4375	83	95.5	0.86911	169	77	193	97	2.15	9.52	22.554	165.884	499.7	1.32558	0.725	36.4
2	50	2	2	2	160	47.8	18.6	63	89	0.71	110	74	69	104	0.22	19.021	73.224	271.788	589.077	3.41279	0.3125	88
2	72	2	2	2	150	51	22.6	80	90.5	0.88	136	78	107	71.7	1.83	18.476	50.31	286.378	276.723	3.25	0.36875	62
2	58	2	2	2	158	61	24.4	76	97	0.78	136	88	203	95.2	1.54	20.423	35.352	215.066	104.895	2.49419	1.4125	45
2	69	2	2	2	157.5	45	18.02	76	83	0.92	140	66	96	99.2	0.27	7.746	44.1	306.294	1098.03	0.75	0.15	67
2	51	2	2	2	170	75	25.9	86	106	0.81	120	84	91	101	0.92	9.947	20.52	230.338	208.125	0.273256	0.88125	54
2	59	1	2	2	152	61	26.4	85	96	0.89	160	82	136	89.6	2.22	23.247	45.72	372.452	98.235	3.3314	1.85	54
2	54	2	2	2	155	52	21.6	73	88	0.83	118	74	93	83.7	0.5	18.087	77.706	199.538	212.521	3.81977	0.53125	54
2	50	2	2	2	154	75	31.6	89	103	0.86	124	80	95	88	2.51	14.504	58.032	215.769	126.407	4.80233	1.6875	55
2	75	2	2	2	157	46	18.662	64.7	87.2	0.741972	140	72	70	96.3	1.39	16.47	22.23	130.356	478.654	2.69767	0.7875	105
2	63	2	2	2	149	56	25.2	79	97	0.81	156	78	439	99.4	1.01	23.948	88.506	242.884	156.11	3.65698	1.99375	39
2	70	2	2	2	152	66	28.5	87	99	0.88	116	64	197	94.3	0.89	11.368	39.852	272.022	498.767	5.86628	0.91875	105
2	51	1	2	1	147	66.5	30.7742	93	106	0.877358	121	80	83	102	0.63	6.99	28.098	278.114	514.418	8.25581	3.18125	45.4
2	60	1	2	2	159	60	23.7	79	95	0.83	128	80	145	95.1	3.38	15.205	44.91	252.341	231.435	4.14535	0.825	45
2	70	2	2	2	146	82	38.4	106	115	0.92	136	78	99	79	0.64	11.855	61.812	269.935	254.279	2.49419	0.2375	78
2	74	2	2	2	149	55	24.7737	86	100	0.86	117	69	111	116	35.7	7.454	41.922	184.565	474.658	2.7093	0.90625	81.8
2	47	1	2	2	162	72	27.4348	87	104.5	0.832536	140	96	176	101	22.29	7.2	27.306	88.9488	544.255	3.75	0.4875	29.8
2	52	1	1	1	155.5	54	22.3323	78.3	88.7	0.882751	106	70	178	95.2	0.2	9.15	41.094	398.246	947.785	1.11628	0.48125	24.4
2	53	1	2	2	162.5	81.6	30.9018	101.6	113.2	0.897527	118	84	228	106	1.72	16.84	83.664	309.532	420.845	0.854651	1.15625	34.4
2	51	2	2	2	151.5	60	25.9	84	93	0.9	120	66	130	98	1.81	12.634	70.29	295.175	429.304	1.43605	1.8125	49
2	75	2	2	1	144	65	31.3465	91	103.5	0.879227	117	48	83	96	97.86	10.453	40.14	174.106	325.141	9.50581	0.45625	52.4
2	45	1	1	2	151	61	26.8	82	96	0.96	118	72	154	89.4	2.34	11.135	29.196	201.157	287.712	1.5407	4.8375	40
2	72	2	2	2	157	63.5	25.76	89	105	0.85	136	72	154	109	2.46	15.75	93.132	190.039	479.32	3.65698	1.73125	60
2	57	1	2	2	150	50	22.2	67	91	0.74	128	94	147	85.5	2.97	23.89	57.888	280.351	305.761	5.2093	0.28125	48
2	57	2	2	2	160	70	27.3	89	101	0.88	140	80	87	110	2.75	13.802	50.58	163.797	1727.4	6.61047	1.29375	41
2	64	1	2	2	148.5	54	24.3	82.5	87	0.94	120	66	152	105	0.83	20.618	62.766	384.784	306.227	0.110465	0.2	38
2	30	1	2	2	160	93	36.3281	109.5	118.5	0.924051	105	84	107	87	8.38	6.773	35.118	396.329	929.536	8.11628	2.86875	23.6
2	50	2	2	2	153.5	60	25.4645	83.2	93.8	0.886994	164	94	205	104	1.88	9.07	80.172	293.237	158.708	5.44767	2.20625	38
2	58	2	2	2	149	57	25.6745	82	95	0.863158	112	66	128	119	3.03	11.39	25.524	168.078	585.614	1.6686	0.6625	45.4
2	59	1	2	2	146.5	59	27.4901	84.9	100.6	0.843936	128	84	246	106	1.43	8.895	26.712	243.672	292.441	0.436047	1.03125	35.8
2	61	2	2	2	154.5	65	27	87	101	0.86	130	88	229	118	1.17	20.151	54.54	173.105	640.359	3.25	1.1875	35
2	57	2	2	2	157	40	16.2278	59.9	78.8	0.760152	90	70	123	85.4	10.02	16.704	20.538	191.572	515.684	0.680233	0.15	75.4
2	63	2	2	2	145.5	50	23.618	74.2	86.9	0.853855	140	76	106	127	1.77	9.888	46.278	310.384	425.241	0.680233	0.21875	66
2	63	1	2	1	162.5	53.4	20.2225	67.1	89.2	0.752242	122	84	55	98.2	9.17	9.129	30.582	276.24	277.655	0.738372	1.1875	64
2	55	2	2	2	153	57.6	24.61	82	93	0.88	132	92	107	155	0.38	13.705	55.944	178.664	457.209	2.06977	0.88125	58
2	66	2	2	2	158.5	73	28.8	85	105	0.81	158	88	116	153	0.36	15.302	30.636	226.185	431.901	3.18605	0.2875	58
2	53	2	2	2	155	57	23.7253	73.7	86.8	0.849078	140	86	194	92	0.14	8.097	17.244	117.406	229.637	1.96512	0.54375	58
2	70	1	2	2	155	61.4	25.5567	82.1	96.3	0.852544	120	74	115	133	10.95	12.868	30.24	218.538	485.114	3.34302	0.325	52
2	48	1	2	1	150	58	25.7778	83.5	98	0.852041	115	71	144	94	5.18	8.7	31.464	336.923	875.124	1.6686	1.95625	43.2
2	59	1	2	2	158	54.8	21.9516	73.8	85.5	0.863158	124	78	169	104	0.27	7.9	42.678	246.526	673.526	2.43023	1.41875	40
2	71	2	2	2	148	48.8	22.279	73.5	85.7	0.857643	156	86	286	124	2.57	4.86	61.074	514.459	1175.56	0.354651	0.8375	36
2	61	2	2	2	158	71	28.4	90	107	0.84	140	90	176	106	0.88	14.309	72.486	355.71	91.1754	4.13372	0.44375	59
2	53	2	2	2	157.5	73	29.2	95	100	0.95	140	98	203	115	1.53	16.237	54.288	269.466	1588.81	3.90116	1.575	58
2	59	2	2	2	157	55	22.3133	74.7	89.1	0.838384	114	86	114	86.2	2.81	7.201	18.234	308.658	453.413	1.10465	2.9125	42.2
2	24	1	2	2	161	86	33.1777	96.7	110.1	0.878292	124	80	105	81.4	3.52	10.219	57.312	240.882	173.027	0.436047	2.7125	43
2	60	2	2	2	161.5	70.4	26.9915	78.4	95.8	0.818372	136	76	164	108	1.18	6.73	27.918	288.956	958.973	0.627907	0.225	29.2
2	61	1	2	2	152	56	24.2382	88	98	0.897959	91	65	84	325	2.02	10.2	74.448	331.428	1025.17	1.6686	0.86875	28.2
2	57	1	2	2	156.5	65	26.539	85.2	96.4	0.883817	130	78	131	163	2.79	13.04	56.826	321.268	845.953	2.87791	3.6125	40.8
2	61	1	2	2	160.5	56.8	21.9	80	92	0.87	120	68	160	174	0.77	16.276	85.05	227.335	207.659	3.57558	2.8125	65
2	63	1	2	2	152	63.8	27.7	88	100.5	0.88	132	92	74	128	1.91	15.555	151.56	392.516	409.79	1.91279	2.1875	65
2	44	2	2	2	158	92.5	37.0534	107	120	0.891667	124	84	246	195	6.83	6.38	65.142	189.549	1221.71	6.38372	3.71875	14.8
2	67	2	2	2	140	58	29.5	94	105	0.9	124	76	349	149	2.59	16.918	151.56	385.019	224.375	4.22674	0.98125	46
2	53	2	2	2	161	79	30.4	102	116	0.88	136	86	209	153	1.72	14.815	85.05	260.669	195.804	4.55814	1.9125	45
2	56	2	2	2	155	69	28.7	92	104	0.88	130	92	202	113	3.26	17.775	90.09	259.519	169.031	3.65698	3.39375	43
2	64	1	1	2	153.5	85.8	36.4142	95.4	118.3	0.806424	130	90	86	133	4.56	5.49	76.806	298.328	709.889	0.697674	4.275	41.8
2	60	2	2	2	152	56	24.2382	78	93.5	0.834225	140	86	623	113	1.21	13.18	81.036	248.571	729.47	4.23256	0.41875	36.4
2	53	2	2	2	152	64	27.7008	80	100	0.8	120	81	198	99	26.91	11.641	65.142	346.168	773.026	13.9419	0.3625	37.4
2	48	2	1	2	166	80	29	91	110	0.83	126	78	141	132	2.01	16.782	48.15	323.675	751.381	4.63953	2.59375	41
2	63	2	2	1	154	65	27.4077	89	105	0.847619	130	84	164	195	3.91	6.44	106.416	425.276	899.233	0.494186	2.8875	44
2	63	2	2	2	157.5	60	24	84	92	0.91	144	96	399	134	3.32	10.161	145.656	253.257	300.965	3.34302	1.1125	30
2	58	1	2	2	149	61	27.4	87	99	0.88	138	82	206	179	0.29	17.21	64.944	293.557	277.655	6.11628	0.6375	49
2	60	2	2	2	152	66	28.5665	89.5	97.3	0.919836	126	90	110	147	0.44	13.452	71.982	351.003	2105.63	0.860465	2.3375	55
